# Supplementary material for: Molecular network of the oil palm root response to aluminum stress
Source: BMC Plant Biol. 2023 Jun 30;23:346. doi: 10.1186/s12870-023-04354-0 (PMC10311834; doi:10.1186/s12870-023-04354-0)
Supplement: Supplementary file 1 — Supplementary Material 1 [file 12870_2023_4354_MOESM1_ESM.xlsx]

## Sheet: Table S1
	Molecular network of the oil palm root response to aluminum stress Fernan Santiago Mejía-Alvarado1, David Botero-Rozo1, Leonardo Araque1, Cristihian Bayona1, Mariana Herrera-Corzo1, Carmenza Montoya1, Iván Ayala-Díaz1 and Hernán Mauricio Romero1,2*. 1 Colombian Oil Palm Research Center - Cenipalma, Oil Palm Biology and Breeding Research Program, Bogotá 11121, Colombia. 2 Department of Biology, Un…
	Supplementary Table 1. Means of the root growth, architecture and hematoxylin stained of four cultivars subjected to high aluminum concentration.
			IRHO 7001										CTR 3-0-12										CD 19-1-2										CR 10-0-2
			Aluminum ± DesVest				Control ± DesVest				∆ Al-Control		Aluminum ± DesVest				Control ± DesVest				∆ Al-Control		Aluminum ± DesVest				Control ± DesVest				∆ Al-Control		Aluminum ± DesVest				Control ± DesVest				∆ Al-Control
	Root length (cm)	Primary root	97.1475	±	31.6807		107.836	±	22.0103		-10.6885		91.0355	±	32.7358		108.208	±	35.6094		-17.1727		118.618	±	10.5702		135.811	±	18.3054		-17.1926		129.315	±	52.9663		123.076	±	55.9392		6.23807
		Secondary root	412.402	±	249.195		476.63	±	126.122		-64.2276		426.825	±	253.245		476.984	±	158.572		-50.1592		458.398	±	93.3461		609.423	±	292.473		-151.026		440.367	±	174.929		502.996	±	213.587		-62.6294
		Tertiary root	756.837	±	496.564		899.287	±	278.223		-142.45		811.677	±	583.06		774.018	±	92.9655		37.6586		761.639	±	293.988		1115.2	±	852.179		-353.56		834.542	±	444.408		1059.85	±	427.897		-225.311
	Root architecture	Tips	11719.5	±	3515.25		10424.5	±	4067.6		1295		12425.2	±	8318.62		11999	±	2104.8		426.25		12667	±	6717.25		16036.5	±	10451.5		-3369.5		12106.2	±	4991.48		15485.5	±	4535.33		-3379.25
		Forks	7559	±	5036.19		9523.75	±	3186.18		-1964.75		8003.75	±	5374.62		8331.5	±	4017.53		-327.75		10140.2	±	3314.67		12586	±	7261.13		-2445.75		9471.75	±	5146.75		11619.5	±	6679.55		-2147.75
		crossings	913.75	±	841.654		1413.75	±	514.821		-500		997.25	±	751.963		978.25	±	485.173		19		1193.75	±	407.603		1711	±	1300.44		-517.25		1173.25	±	804.316		1882.5	±	1006.94		-709.25
	Root area stained with hematoxylin (%)	Primary root	18.75	±	2.98608	b	0.95	±	0.129099	c	17.8		21	±	5.47723	b	0.9	±	0.0816497	c	20.1		69.75	±	4.11299	a	1.175	±	0.0957427	c	68.575		76.5	±	3.69685	a	0.975	±	0.170783	c	75.525
	Values shown with different letters are significantly different, p-value < 0.05 (Tukey’s test).
	Two-way analysis of variance (ANOVA) and Tukey’s multiple comparison test were subjected to analyzed number of tips, stained area, and total length of roots (p-value < 0.05).
	∆ Al-Control = Delta between treatment data - control data

## Sheet: Table S2 
Supplementary Table 2. Number of clean sequences per sample.
Sample	Sequence			single-read	paired-reads
CD1912_Al_R1_FORWARD	58380806		Min.	51583655	103167310
CD1912_Al_R1_REVERSE	58380806		Max.	80444411	160888822
CD1912_Al_R2_FORWARD	62476299		Mean	6.08254e+07	1.21651e+08
CD1912_Al_R2_REVERSE	62476299		SD ±	7.67852e+06	1.5357e+07
CD1912_Al_R4_FORWARD	61686495
CD1912_Al_R4_REVERSE	61686495
CD1912_C_R1_FORWARD	59769671
CD1912_C_R1_REVERSE	59769671
CD1912_C_R2_FORWARD	63719473
CD1912_C_R2_REVERSE	63719473
CD1912_C_R4_FORWARD	75905005
CD1912_C_R4_REVERSE	75905005
CR1002_Al_R1_FORWARD	58794205
CR1002_Al_R1_REVERSE	58794205
CR1002_Al_R2_FORWARD	56077239
CR1002_Al_R2_REVERSE	56077239
CR1002_Al_R4_FORWARD	80444411
CR1002_Al_R4_REVERSE	80444411
CR1002_C_R1_FORWARD	65577875
CR1002_C_R1_REVERSE	65577875
CR1002_C_R2_FORWARD	60183444
CR1002_C_R2_REVERSE	60183444
CR1002_C_R3_FORWARD	55293732
CR1002_C_R3_REVERSE	55293732
CTR3012_Al_R1_FORWARD	56099514
CTR3012_Al_R1_REVERSE	56099514
CTR3012_Al_R2_FORWARD	64324867
CTR3012_Al_R2_REVERSE	64324867
CTR3012_Al_R3_FORWARD	68063634
CTR3012_Al_R3_REVERSE	68063634
CTR3012_C_R1_FORWARD	76345973
CTR3012_C_R1_REVERSE	76345973
CTR3012_C_R3_FORWARD	51583655
CTR3012_C_R3_REVERSE	51583655
CTR3012_C_R4_FORWARD	56912263
CTR3012_C_R4_REVERSE	56912263
IRHO7001_Al_R1_FORWARD	52608410
IRHO7001_Al_R1_REVERSE	52608410
IRHO7001_Al_R2_FORWARD	57729196
IRHO7001_Al_R2_REVERSE	57729196
IRHO7001_Al_R4_FORWARD	53205785
IRHO7001_Al_R4_REVERSE	53205785
IRHO7001_C_R1_FORWARD	56527787
IRHO7001_C_R1_REVERSE	56527787
IRHO7001_C_R2_FORWARD	53921164
IRHO7001_C_R2_REVERSE	53921164
IRHO7001_C_R3_FORWARD	54179598
IRHO7001_C_R3_REVERSE	54179598
